# Supplementary material for: ﻿Morphological characteristics and phylogenetic analyses reveal five new species of Hymenochaetales (Agaricomycetes, Basidiomycota) from southwestern China
Source: MycoKeys. 2025 Feb 26;114:133–75. doi: 10.3897/mycokeys.114.143851 (PMC11883501; doi:10.3897/mycokeys.114.143851)
Supplement: XML Treatment for Hymenochaete weishanensis [file mycokeys.114.143851-treatment1.xml]

<!DOCTYPE tp:taxon-treatment
  PUBLIC "-//TaxonX//DTD Taxonomic Treatment Publishing DTD v0 20100105//EN" "tax-treatment-NSO.dtd">
<tp:taxon-treatment xmlns:tp="http://www.plazi.org/taxpub"><tp:treatment-meta><kwd-group><label>Taxon classification</label><kwd>
                <named-content content-type="kingdom">Fungi</named-content>
              </kwd><kwd>
                <named-content content-type="order">Hymenochaetales</named-content>
              </kwd><kwd>
                <named-content content-type="family">Hymenochaetaceae</named-content>
              </kwd></kwd-group><mixed-citation publication-type="journal"><person-group><name><surname>Dai</surname><given-names>Yunfei</given-names></name><name><surname>Yuan</surname><given-names>Qi</given-names></name><name><surname>Yang</surname><given-names>Xin</given-names></name><name><surname>Liu</surname><given-names>Rui</given-names></name><name><surname>Liu</surname><given-names>Defu</given-names></name><name><surname>Yuan</surname><given-names>Haisheng</given-names></name><name><surname>Zhao</surname><given-names>Changlin</given-names></name></person-group><article-title>﻿Morphological characteristics and phylogenetic analyses reveal five new species of <tp:taxon-name><tp:taxon-name-part taxon-name-part-type="order">Hymenochaetales</tp:taxon-name-part></tp:taxon-name> (<tp:taxon-name><tp:taxon-name-part taxon-name-part-type="class">Agaricomycetes</tp:taxon-name-part></tp:taxon-name>, <tp:taxon-name><tp:taxon-name-part taxon-name-part-type="phylum">Basidiomycota</tp:taxon-name-part></tp:taxon-name>) from southwestern China</article-title><source>MycoKeys</source><day>26</day><month>02</month><year>2025</year><volume>114</volume><fpage>133</fpage><lpage>175</lpage><pub-id pub-id-type="doi">10.3897/mycokeys.114.143851</pub-id></mixed-citation></tp:treatment-meta><tp:nomenclature><label>﻿</label><tp:taxon-name>
              <object-id xmlns:xlink="http://www.w3.org/1999/xlink" content-type="arpha" xlink:type="simple">56049EB6-8B30-547E-868E-FFBC99D86640</object-id>
              <tp:taxon-name-part taxon-name-part-type="genus" reg="Hymenochaete">Hymenochaete</tp:taxon-name-part>
              <tp:taxon-name-part taxon-name-part-type="species" reg="weishanensis">weishanensis</tp:taxon-name-part>
              <object-id xmlns:xlink="http://www.w3.org/1999/xlink" content-type="mycobank" xlink:type="simple">856316</object-id>
            </tp:taxon-name><tp:taxon-authority>Y.F. Dai &amp; C.L. Zhao</tp:taxon-authority><tp:taxon-status xmlns:xlink="http://www.w3.org/1999/xlink" xlink:type="simple">sp. nov.</tp:taxon-status><xref ref-type="fig" rid="F2">Figs 6</xref><xref ref-type="fig" rid="F3">, 7</xref></tp:nomenclature><tp:treatment-sec sec-type="Holotype" id="SECID0EE5CM"><title>Holotype.</title><p>China • Yunnan Province, Dali, Weishan County, Leqiu Town, Zhongyao Village, GPS coordinates <named-content xmlns:xlink="http://www.w3.org/1999/xlink" content-type="dwc:verbatimCoordinates" xlink:type="simple"><named-content content-type="geo-json" specific-use="{&#34;type&#34;:&#34;Point&#34;,&#34;coordinates&#34;:[100.266667,25.033333]}" id="NCID0EN5CM" xlink:type="simple">25°02′N, 100°16′E</named-content></named-content>, evel. 1910 m a.s.l., on a fallen branch of angiosperm, leg. C.L. Zhao, 19 July 2022, CLZhao 22615 (<named-content xmlns:xlink="http://www.w3.org/1999/xlink" content-type="dwc:institutional_code" xlink:title="Southwest Forestry University" xlink:href="http://grbio.org/institution/southwest-forestry-college" xlink:type="simple">SWFC</named-content>).</p><fig id="F2" position="float" orientation="portrait"><object-id xmlns:xlink="http://www.w3.org/1999/xlink" content-type="doi" xlink:type="simple">10.3897/mycokeys.114.143851.figure6</object-id><object-id xmlns:xlink="http://www.w3.org/1999/xlink" content-type="arpha" xlink:type="simple">03A51015-87BB-578F-88E9-8069C6441266</object-id><label>Figure 6.</label><caption><p>Basidiomata of <italic><tp:taxon-name><tp:taxon-name-part taxon-name-part-type="genus" reg="Hymenochaete">Hymenochaete</tp:taxon-name-part><tp:taxon-name-part taxon-name-part-type="species" reg="weishanensis">weishanensis</tp:taxon-name-part></tp:taxon-name></italic> in general and detailed views (CLZhao 22615, holotype). Scale bars: 1cm (<bold>A</bold>); 1mm (<bold>B</bold>).</p></caption><graphic xmlns:xlink="http://www.w3.org/1999/xlink" xlink:href="mycokeys-114-133-g006.jpg" position="float" orientation="portrait" xlink:type="simple" id="oo_1263377.jpg"><uri content-type="original_file" xlink:type="simple">https://binary.pensoft.net/fig/1263377</uri></graphic></fig></tp:treatment-sec><tp:treatment-sec sec-type="etymology" id="SECID0ES6CM"><title>Etymology.</title><p><italic><tp:taxon-name><tp:taxon-name-part taxon-name-part-type="genus" reg="Hymenochaete"/><tp:taxon-name-part taxon-name-part-type="species" reg="weishanensis">weishanensis</tp:taxon-name-part></tp:taxon-name></italic> (Lat.), refers to the locality (Weishan) of the holotype.</p><fig id="F3" position="float" orientation="portrait"><object-id xmlns:xlink="http://www.w3.org/1999/xlink" content-type="doi" xlink:type="simple">10.3897/mycokeys.114.143851.figure7</object-id><object-id xmlns:xlink="http://www.w3.org/1999/xlink" content-type="arpha" xlink:type="simple">BB1260CA-1A0D-5CA5-82E5-52E3048FC044</object-id><label>Figure 7.</label><caption><p>Microscopic structures of <italic><tp:taxon-name><tp:taxon-name-part taxon-name-part-type="genus" reg="Hymenochaete">Hymenochaete</tp:taxon-name-part><tp:taxon-name-part taxon-name-part-type="species" reg="weishanensis">weishanensis</tp:taxon-name-part></tp:taxon-name></italic> (holotype, CLZhao 22615). <bold>A</bold> Basidiospores <bold>B</bold> basidia and basidioles <bold>C</bold> tapering cystidia <bold>D</bold> setae <bold>E</bold> part of the vertical section of hymenium. Scale bars: 10 µm (<bold>A–E</bold>).</p></caption><graphic xmlns:xlink="http://www.w3.org/1999/xlink" xlink:href="mycokeys-114-133-g007.jpg" position="float" orientation="portrait" xlink:type="simple" id="oo_1263378.jpg"><uri content-type="original_file" xlink:type="simple">https://binary.pensoft.net/fig/1263378</uri></graphic></fig></tp:treatment-sec><tp:treatment-sec sec-type="Basidiomata" id="SECID0EGBDM"><title>Basidiomata.</title><p>Annual, effused-reflexed, thin, coriaceous, without odor or taste when fresh, up to 5 cm long, 2.5 cm wide, and 150 µm thick. Pileal surface dark brown upon drying. Hymenial surface tuberculate, lightly brown when fresh, turning to gray brown upon drying. Sterile margin narrow, slightly gray-brown, up to 1 mm wide.</p></tp:treatment-sec><tp:treatment-sec sec-type="Hyphal system" id="SECID0ELBDM"><title>Hyphal system.</title><p>Monomitic, generative hyphae with simple-septa, colorless, thin to slightly thick-walled, frequently branched, interwoven, 2.0–2.8 µm in diameter, IKI–, CB–; tissues unchanged in KOH.</p></tp:treatment-sec><tp:treatment-sec sec-type="Hymenium" id="SECID0EQBDM"><title>Hymenium.</title><p>Cystidia tapering, thin-walled, smooth, 9.5–20.5 × 2.0–3.5 µm; cystidioles absent. Hymenial setae abundant, subulate, reddish brown, thick-walled, smooth, 33.0–61.5 × 5.0–8.5 µm, projecting above the hymenium. Basidia subclavate, colorless, thin-walled, simple-septum, with four sterigmata, 6.5–24.0 × 2.5–4.0 µm; basidioles in shape similar to basidia, but slightly smaller.</p></tp:treatment-sec><tp:treatment-sec sec-type="Basidiospores" id="SECID0EVBDM"><title>Basidiospores.</title><p>Elipsoid to narrow ellipsoid, colorless, thin-walled, smooth, with one or two guttate, IKI–, CB–, 4.0–5.0(–5.5) × 2.0–3.0 µm, L = 4.76 µm, W = 2.52 µm, Q = 1.86–1.92 (n = 60/2).</p></tp:treatment-sec><tp:treatment-sec sec-type="material" id="SECID0E1BDM"><title>Additional specimens examined (Paratype).</title><p>China • Yunnan Province, Dali, Weishan County, Leqiu Town, Zhongyao Village, on a fallen angiosperm branch, 19 July 2022, CLZhao 40297 (<named-content xmlns:xlink="http://www.w3.org/1999/xlink" content-type="dwc:institutional_code" xlink:title="Southwest Forestry University" xlink:href="http://grbio.org/institution/southwest-forestry-college" xlink:type="simple">SWFC</named-content>).</p></tp:treatment-sec></tp:taxon-treatment>
