# Supplementary material for: ﻿Morphological characteristics and phylogenetic analyses reveal five new species of Hymenochaetales (Agaricomycetes, Basidiomycota) from southwestern China
Source: MycoKeys. 2025 Feb 26;114:133–75. doi: 10.3897/mycokeys.114.143851 (PMC11883501; doi:10.3897/mycokeys.114.143851)
Supplement: XML Treatment for Lyomyces albofarinaceus [file mycokeys.114.143851-treatment2.xml]

<!DOCTYPE tp:taxon-treatment
  PUBLIC "-//TaxonX//DTD Taxonomic Treatment Publishing DTD v0 20100105//EN" "tax-treatment-NSO.dtd">
<tp:taxon-treatment xmlns:tp="http://www.plazi.org/taxpub"><tp:treatment-meta><kwd-group><label>Taxon classification</label><kwd>
                <named-content content-type="kingdom">Fungi</named-content>
              </kwd><kwd>
                <named-content content-type="order">Hymenochaetales</named-content>
              </kwd><kwd>
                <named-content content-type="family">Corticiaceae</named-content>
              </kwd></kwd-group><mixed-citation publication-type="journal"><person-group><name><surname>Dai</surname><given-names>Yunfei</given-names></name><name><surname>Yuan</surname><given-names>Qi</given-names></name><name><surname>Yang</surname><given-names>Xin</given-names></name><name><surname>Liu</surname><given-names>Rui</given-names></name><name><surname>Liu</surname><given-names>Defu</given-names></name><name><surname>Yuan</surname><given-names>Haisheng</given-names></name><name><surname>Zhao</surname><given-names>Changlin</given-names></name></person-group><article-title>﻿Morphological characteristics and phylogenetic analyses reveal five new species of <tp:taxon-name><tp:taxon-name-part taxon-name-part-type="order">Hymenochaetales</tp:taxon-name-part></tp:taxon-name> (<tp:taxon-name><tp:taxon-name-part taxon-name-part-type="class">Agaricomycetes</tp:taxon-name-part></tp:taxon-name>, <tp:taxon-name><tp:taxon-name-part taxon-name-part-type="phylum">Basidiomycota</tp:taxon-name-part></tp:taxon-name>) from southwestern China</article-title><source>MycoKeys</source><day>26</day><month>02</month><year>2025</year><volume>114</volume><fpage>133</fpage><lpage>175</lpage><pub-id pub-id-type="doi">10.3897/mycokeys.114.143851</pub-id></mixed-citation></tp:treatment-meta><tp:nomenclature><label>﻿</label><tp:taxon-name>
              <object-id xmlns:xlink="http://www.w3.org/1999/xlink" content-type="arpha" xlink:type="simple">7C55DC5F-6E5A-5556-A9A5-7816D095F09D</object-id>
              <tp:taxon-name-part taxon-name-part-type="genus" reg="Lyomyces">Lyomyces</tp:taxon-name-part>
              <tp:taxon-name-part taxon-name-part-type="species" reg="albofarinaceus">albofarinaceus</tp:taxon-name-part>
              <object-id xmlns:xlink="http://www.w3.org/1999/xlink" content-type="mycobank" xlink:type="simple">856317</object-id>
            </tp:taxon-name><tp:taxon-authority>Y.F. Dai &amp; C.L. Zhao</tp:taxon-authority><tp:taxon-status xmlns:xlink="http://www.w3.org/1999/xlink" xlink:type="simple">sp. nov.</tp:taxon-status><xref ref-type="fig" rid="F4">Figs 8</xref><xref ref-type="fig" rid="F5">, 9</xref></tp:nomenclature><tp:treatment-sec sec-type="Holotype" id="SECID0EWDDM"><title>Holotype.</title><p>China • Yunnan Province, Zhaotong, Wumengshan National Nature Reserve, GPS coordinates <named-content xmlns:xlink="http://www.w3.org/1999/xlink" content-type="dwc:verbatimCoordinates" xlink:type="simple"><named-content content-type="geo-json" specific-use="{&#34;type&#34;:&#34;Point&#34;,&#34;coordinates&#34;:[104.333333,28.083333]}" id="NCID0E6DDM" xlink:type="simple">28°05′N, 104°20′E</named-content></named-content>, evel. 1600 m a.s.l., on a fallen branch of angiosperm, leg. C.L. Zhao, 20 September 2023, CLZhao 33479 (<named-content xmlns:xlink="http://www.w3.org/1999/xlink" content-type="dwc:institutional_code" xlink:title="Southwest Forestry University" xlink:href="http://grbio.org/institution/southwest-forestry-college" xlink:type="simple">SWFC</named-content>).</p><fig id="F4" position="float" orientation="portrait"><object-id xmlns:xlink="http://www.w3.org/1999/xlink" content-type="doi" xlink:type="simple">10.3897/mycokeys.114.143851.figure8</object-id><object-id xmlns:xlink="http://www.w3.org/1999/xlink" content-type="arpha" xlink:type="simple">14BE1ADD-66D3-57F3-B32E-4F80A7B545F3</object-id><label>Figure 8.</label><caption><p>Basidiomata of <italic><tp:taxon-name><tp:taxon-name-part taxon-name-part-type="genus" reg="Lyomyces">Lyomyces</tp:taxon-name-part><tp:taxon-name-part taxon-name-part-type="species" reg="albofarinaceus">albofarinaceus</tp:taxon-name-part></tp:taxon-name></italic> in general and detailed views (CLZhao 33479, holotype). Scale bars: 1cm (<bold>A</bold>); 1mm (<bold>B</bold>).</p></caption><graphic xmlns:xlink="http://www.w3.org/1999/xlink" xlink:href="mycokeys-114-133-g008.jpg" position="float" orientation="portrait" xlink:type="simple" id="oo_1263379.jpg"><uri content-type="original_file" xlink:type="simple">https://binary.pensoft.net/fig/1263379</uri></graphic></fig></tp:treatment-sec><tp:treatment-sec sec-type="etymology" id="SECID0EEFDM"><title>Etymology.</title><p><italic><tp:taxon-name><tp:taxon-name-part taxon-name-part-type="genus" reg="Lyomyces"/><tp:taxon-name-part taxon-name-part-type="species" reg="albofarinaceus">albofarinaceus</tp:taxon-name-part></tp:taxon-name></italic> (Lat.), refers to the white and pruinose hymenophore surface.</p><fig id="F5" position="float" orientation="portrait"><object-id xmlns:xlink="http://www.w3.org/1999/xlink" content-type="doi" xlink:type="simple">10.3897/mycokeys.114.143851.figure9</object-id><object-id xmlns:xlink="http://www.w3.org/1999/xlink" content-type="arpha" xlink:type="simple">BA8B9A94-5776-5B5C-98BD-97FA5A328642</object-id><label>Figure 9.</label><caption><p>Microscopic structures of <italic><tp:taxon-name><tp:taxon-name-part taxon-name-part-type="genus" reg="Lyomyces">Lyomyces</tp:taxon-name-part><tp:taxon-name-part taxon-name-part-type="species" reg="albofarinaceus">albofarinaceus</tp:taxon-name-part></tp:taxon-name></italic> (holotype, CLZhao 33479). <bold>A</bold> Basidiospores <bold>B</bold> basidia and basidioles <bold>C</bold> tapering cystidia <bold>D</bold> Capitate cystidia <bold>E</bold> part of the vertical section of hymenium. Scale bars: 10 µm (<bold>A–E</bold>).</p></caption><graphic xmlns:xlink="http://www.w3.org/1999/xlink" xlink:href="mycokeys-114-133-g009.jpg" position="float" orientation="portrait" xlink:type="simple" id="oo_1263380.jpg"><uri content-type="original_file" xlink:type="simple">https://binary.pensoft.net/fig/1263380</uri></graphic></fig></tp:treatment-sec><tp:treatment-sec sec-type="Basidiomata" id="SECID0EYGDM"><title>Basidiomata.</title><p>Annual, resupinate, adnate, without odor or taste when fresh, up to 8 cm long, 3.5 cm wide, and 150 µm thick. Hymenial surface pruinose, smooth, white when fresh, to white to cream upon drying. Sterile margin narrow, white, up to 1 mm wide.</p></tp:treatment-sec><tp:treatment-sec sec-type="Hyphal system" id="SECID0E4GDM"><title>Hyphal system.</title><p>Monomitic, generative hyphae with clamp connections, colorless, thin to slightly thick-walled, frequently branched, interwoven, 2.0–3.0 µm in diameter, IKI–, CB–; tissues unchanged in KOH, subhymenial hyphae densely covered by crystals.</p></tp:treatment-sec><tp:treatment-sec sec-type="Hymenium" id="SECID0ECHDM"><title>Hymenium.</title><p>Cystidia of two types: (1) tapering, thin-walled, smooth to be covered by crystals, 11.5–44.0 × 4.5–7.5 µm; (2) capitate, thin-walled, smooth to be covered by crystals, slightly constricted at the neck, with a globose tip, 23.5–40.0 × 3.5–5.5 µm; cystidioles absent. Basidia clavate, colorless, thin-walled, with four sterigmata, 15.0–27.0 × 5.0–9.5 µm; basidioles in shape similar to basidia, but slightly smaller.</p></tp:treatment-sec><tp:treatment-sec sec-type="Basidiospores" id="SECID0EHHDM"><title>Basidiospores.</title><p>Broadly ellipsoid, colorless, thin-walled, smooth, with one guttate, IKI–, CB–, (5.5–)6.0–7.0(–7.5) × (4.5–)5.0–6.0(–6.5) µm, L = 6.46 µm, W = 5.62 µm, Q = 1.07–1.15 (n = 60/2).</p></tp:treatment-sec><tp:treatment-sec sec-type="material" id="SECID0EMHDM"><title>Additional specimens examined (Paratype).</title><p>China • Yunnan Province, Qujing, Qilin District, Cuishan Forestry Park, on a fallen angiosperm branch, 5 November 2022, CLZhao 26661 (<named-content xmlns:xlink="http://www.w3.org/1999/xlink" content-type="dwc:institutional_code" xlink:title="Southwest Forestry University" xlink:href="http://grbio.org/institution/southwest-forestry-college" xlink:type="simple">SWFC</named-content>).</p></tp:treatment-sec></tp:taxon-treatment>
