# Supplementary material for: ﻿Morphological characteristics and phylogenetic analyses reveal five new species of Hymenochaetales (Agaricomycetes, Basidiomycota) from southwestern China
Source: MycoKeys. 2025 Feb 26;114:133–75. doi: 10.3897/mycokeys.114.143851 (PMC11883501; doi:10.3897/mycokeys.114.143851)
Supplement: XML Treatment for Lyomyces albomarginatus [file mycokeys.114.143851-treatment3.xml]

<!DOCTYPE tp:taxon-treatment
  PUBLIC "-//TaxonX//DTD Taxonomic Treatment Publishing DTD v0 20100105//EN" "tax-treatment-NSO.dtd">
<tp:taxon-treatment xmlns:tp="http://www.plazi.org/taxpub"><tp:treatment-meta><kwd-group><label>Taxon classification</label><kwd>
                <named-content content-type="kingdom">Fungi</named-content>
              </kwd><kwd>
                <named-content content-type="order">Hymenochaetales</named-content>
              </kwd><kwd>
                <named-content content-type="family">Corticiaceae</named-content>
              </kwd></kwd-group><mixed-citation publication-type="journal"><person-group><name><surname>Dai</surname><given-names>Yunfei</given-names></name><name><surname>Yuan</surname><given-names>Qi</given-names></name><name><surname>Yang</surname><given-names>Xin</given-names></name><name><surname>Liu</surname><given-names>Rui</given-names></name><name><surname>Liu</surname><given-names>Defu</given-names></name><name><surname>Yuan</surname><given-names>Haisheng</given-names></name><name><surname>Zhao</surname><given-names>Changlin</given-names></name></person-group><article-title>﻿Morphological characteristics and phylogenetic analyses reveal five new species of <tp:taxon-name><tp:taxon-name-part taxon-name-part-type="order">Hymenochaetales</tp:taxon-name-part></tp:taxon-name> (<tp:taxon-name><tp:taxon-name-part taxon-name-part-type="class">Agaricomycetes</tp:taxon-name-part></tp:taxon-name>, <tp:taxon-name><tp:taxon-name-part taxon-name-part-type="phylum">Basidiomycota</tp:taxon-name-part></tp:taxon-name>) from southwestern China</article-title><source>MycoKeys</source><day>26</day><month>02</month><year>2025</year><volume>114</volume><fpage>133</fpage><lpage>175</lpage><pub-id pub-id-type="doi">10.3897/mycokeys.114.143851</pub-id></mixed-citation></tp:treatment-meta><tp:nomenclature><label>﻿</label><tp:taxon-name>
              <object-id xmlns:xlink="http://www.w3.org/1999/xlink" content-type="arpha" xlink:type="simple">812ED088-29F1-5979-84A7-EACC79ACBDB3</object-id>
              <tp:taxon-name-part taxon-name-part-type="genus" reg="Lyomyces">Lyomyces</tp:taxon-name-part>
              <tp:taxon-name-part taxon-name-part-type="species" reg="albomarginatus">albomarginatus</tp:taxon-name-part>
              <object-id xmlns:xlink="http://www.w3.org/1999/xlink" content-type="mycobank" xlink:type="simple">856737</object-id>
            </tp:taxon-name><tp:taxon-authority>Y.F. Dai &amp; C.L. Zhao</tp:taxon-authority><tp:taxon-status xmlns:xlink="http://www.w3.org/1999/xlink" xlink:type="simple">sp. nov.</tp:taxon-status><xref ref-type="fig" rid="F6">Figs 10</xref><xref ref-type="fig" rid="F7">, 11</xref></tp:nomenclature><tp:treatment-sec sec-type="Holotype" id="SECID0EIJDM"><title>Holotype.</title><p>China • Yunnan Province, Dali, Weishan County, QinghuaTown, Green Peacock Reserve, Jiangzui Village, GPS coordinates <named-content xmlns:xlink="http://www.w3.org/1999/xlink" content-type="dwc:verbatimCoordinates" xlink:type="simple"><named-content content-type="geo-json" specific-use="{&#34;type&#34;:&#34;Point&#34;,&#34;coordinates&#34;:[100.183333,25.016667]}" id="NCID0ERJDM" xlink:type="simple">25°01′N, 100°11′E</named-content></named-content>, evel. 1500 m a.s.l., on a fallen branch of angiosperm, leg. C.L. Zhao, 18 July 2022, CLZhao 22551 (<named-content xmlns:xlink="http://www.w3.org/1999/xlink" content-type="dwc:institutional_code" xlink:title="Southwest Forestry University" xlink:href="http://grbio.org/institution/southwest-forestry-college" xlink:type="simple">SWFC</named-content>).</p><fig id="F6" position="float" orientation="portrait"><object-id xmlns:xlink="http://www.w3.org/1999/xlink" content-type="doi" xlink:type="simple">10.3897/mycokeys.114.143851.figure10</object-id><object-id xmlns:xlink="http://www.w3.org/1999/xlink" content-type="arpha" xlink:type="simple">BE3730C8-1978-5A76-B838-7A0CCA0C96C0</object-id><label>Figure 10.</label><caption><p>Basidiomata of <italic><tp:taxon-name><tp:taxon-name-part taxon-name-part-type="genus" reg="Lyomyces">Lyomyces</tp:taxon-name-part><tp:taxon-name-part taxon-name-part-type="species" reg="albomarginatus">albomarginatus</tp:taxon-name-part></tp:taxon-name></italic> in general and detailed views (CLZhao 22551, holotype). Scale bars: 1cm (<bold>A</bold>); 1mm (<bold>B</bold>).</p></caption><graphic xmlns:xlink="http://www.w3.org/1999/xlink" xlink:href="mycokeys-114-133-g010.jpg" position="float" orientation="portrait" xlink:type="simple" id="oo_1263381.jpg"><uri content-type="original_file" xlink:type="simple">https://binary.pensoft.net/fig/1263381</uri></graphic></fig></tp:treatment-sec><tp:treatment-sec sec-type="etymology" id="SECID0EWKDM"><title>Etymology.</title><p><italic><tp:taxon-name><tp:taxon-name-part taxon-name-part-type="genus" reg="Lyomyces"/><tp:taxon-name-part taxon-name-part-type="species" reg="albomarginatus">albomarginatus</tp:taxon-name-part></tp:taxon-name></italic> (Lat.), refers to the white margin of the basidiomata.</p><fig id="F7" position="float" orientation="portrait"><object-id xmlns:xlink="http://www.w3.org/1999/xlink" content-type="doi" xlink:type="simple">10.3897/mycokeys.114.143851.figure11</object-id><object-id xmlns:xlink="http://www.w3.org/1999/xlink" content-type="arpha" xlink:type="simple">5BEDC301-6FE2-526C-B1E8-B7020C7AC6E8</object-id><label>Figure 11.</label><caption><p>Microscopic structures of <italic><tp:taxon-name><tp:taxon-name-part taxon-name-part-type="genus" reg="Lyomyces">Lyomyces</tp:taxon-name-part><tp:taxon-name-part taxon-name-part-type="species" reg="albomarginatus">albomarginatus</tp:taxon-name-part></tp:taxon-name></italic> (holotype, CLZhao 22551). <bold>A</bold> Basidiospores <bold>B</bold> basidia and basidioles <bold>C</bold> tapering cystidia <bold>D</bold> part of the vertical section of hymenium. Scale bars: 10 µm (<bold>A–D</bold>).</p></caption><graphic xmlns:xlink="http://www.w3.org/1999/xlink" xlink:href="mycokeys-114-133-g011.jpg" position="float" orientation="portrait" xlink:type="simple" id="oo_1263382.jpg"><uri content-type="original_file" xlink:type="simple">https://binary.pensoft.net/fig/1263382</uri></graphic></fig></tp:treatment-sec><tp:treatment-sec sec-type="Basidiomata" id="SECID0EIMDM"><title>Basidiomata.</title><p>Annual, resupinate, adnate, without odor or taste when fresh, up to 8 cm long, 3 cm wide, and 150 µm thick. Hymenial surface cracked, slightly buff when fresh, turning to buff to slightly yellowish upon drying. Sterile margin slightly buff, up to 3 mm wide.</p></tp:treatment-sec><tp:treatment-sec sec-type="Hyphal system" id="SECID0ENMDM"><title>Hyphal system.</title><p>Monomitic, generative hyphae with clamp connections, colorless, thin to slightly thick-walled, rarely branched, interwoven, 2.0–3.5 µm in diameter, IKI–, CB–; tissues unchanged in KOH.</p></tp:treatment-sec><tp:treatment-sec sec-type="Hymenium" id="SECID0ESMDM"><title>Hymenium.</title><p>Cystidia numerous, tapering, thin-walled, smooth, 22.5–30.0 × 2.0–4.0 µm; cystidioles absent. Basidia cylindrical, colorless, thin-walled, with four sterigmata, 15.0–19.0 × 3.5–4.3 µm; basidioles in shape similar to basidia, but slightly smaller.</p></tp:treatment-sec><tp:treatment-sec sec-type="Basidiospores" id="SECID0EXMDM"><title>Basidiospores.</title><p>Elliposoid, colorless, thin-walled, smooth, with one guttate, IKI–, CB–, (3.5–)4.0–5.5(–6.0) × (2.5–)2.7–3.5(–3.7) µm, L = 4.89 µm, W = 3.13 µm, Q = 1.56 (n = 30/1).</p></tp:treatment-sec></tp:taxon-treatment>
